# Supplementary material for: Polθ inhibitors elicit BRCA-gene synthetic lethality and target PARP inhibitor resistance
Source: Nat Commun. 2021 Jun 17;12:3636. doi: 10.1038/s41467-021-23463-8 (PMC8211653; doi:10.1038/s41467-021-23463-8)
Supplement: Supplementary file 6 — Source Data [file 41467_2021_23463_MOESM6_ESM.xlsx]

## Sheet: 1B
	[ART558] uM	ART615	ART558
	0.0001	112.31	97.67
	0.0003	109.33	98.1
	0.0009	110.14	91.35
	0.0024	101.31	79.16
	0.00695	102.45	52.26
	0.0209	100.8	28.87
	0.0626	97.16	11.83
	0.167	101.36	7.8
	0.5	101.11	5.24
	1.5	102.1	2.82
	4.5	99.9	3.28
	12	100.83	2.18

## Sheet: 1C
	[dNTP] µM	0	1.5625	3.125	6.25	12.5	25	50
	0.15625	5183	1553	1902	4244		673.5	637.1
	0.3125	8576	4730	4845	7565	810.2	991.5	3143
	0.625	17094	8987	9605	7558	3208	1858	1331
	1.25	27311	19077	16787	12494	6501	4742	2056
	2.5	39735	27356	23239	17551	11257	5718	3099
	5	48262	37673	31336	23531	14312	8692	4848
	10	62800	44936	37001	28180	17704	10522	6393
		Column headers are inhibitor concentration (nM)

## Sheet: 1D
	[DNA] nM	0	1.5625	3.125	6.25	12.5	25	50
	1.5625	3629	2880	2940	2941	2660	2498	2302
	3.125	6761	5470	5722	5279	3258	4630	3860
	6.25	13191	10554	10448	10187	8809	7498	5350
	12.5	23361	18013	19529	16792	13601	9223	6499
	25	39465	32905	17987	24356	17061	11348	7130
	50	60501	48891	41842	30563	20875	11424	7978
	100	86761	51453	50934	35740	20363	12744	7239
	200	92474	65423	55110	35943	19390	11279	4353
		Column headers are inhibitor concentration (nM)

## Sheet: 1E
	[ART558] µM	Polq + ART558		Polq +DNA + ART558		Polq + ART615		Polq +DNA + ART615
	0.001829	0.026283	0.068282	0.078845	0.068284	0.144552	0.111506	0.078845	0.171842
	0.005487	0.144551	0.193137	0.118269	0.078848	0.262822	0.068284	-0.03942	0.078846
	0.016461	-0.05257	0.068286	0.157692	0.130753	0.14455	0	-0.11827	0.295017
	0.049383	-0.05257	0.130754	0.091986	0.074339	0.105128	0.068282	-0.27596	0.193134
	0.148148	-0.05257	0.130754	0.197117	0	0.065705	0.078845	-0.27596	0.128757
	0.444444	-0.01314	0.193134	0.407374	0.196678	0.026283	0.068282	-0.31539	0.171843
	1.33333	-0.17084	0	1.41924	0.130753	0.105128	0.068282	0.078846	0.130753
	4	-0.28911	0.130753	3.74523	0.078846	-0.05257	0.130754	1e-06	0.204849
	12	-0.24969	0.078845	5.00678	0.078846	-0.01314	0	0.078846	0.130753

## Sheet: 1F
YFP intensity at the ROI / background YFP intensity in the same nucleus
		DMSO (28 cells)																														615 (12uM) (21 cells)
Time(s)
0		1.01199	0.85254	0.93085	0.90557	0.93274	0.98348	1.18289	0.82301	0.89841	1.34648	1.28744	0.92121	0.93888	0.76893	1.07179	1.31064	0.88624	1.01435	1.02036	0.99105	1.104	1.07051	1.0064	1.03953	0.99903	1.09148	0.98181	1.30743			0.85177	0.94314	1.09938	0.84123	0.86173	1.13248	0.99304	1.31324	1.28984	1.24493	1.0527	0.88065	0.96369	1.08084	0.93651	1.10318	0.98432	1.06309
3		1.35993	0.87054	0.97985	0.89187	0.89386	0.7394	0.91616	1.15944	0.53593	0.90819	2.85389	0.85758	1.0094	1.53096	1.20181	1.79794	1.00066	2.34368	2.15251	1.16507	1.401	1.06108	1.45506	0.55241	0.90704	0.86566	0.95156	1.19088			0.7336	0.60476	0.85011	0.73641	0.82849	0.42966	0.7008	0.92161	1.19186	0.99361	1.40778	1.05301	1.36798	0.83287	0.7126	0.93472	1.53895	0.75528
6		1.36834	1.24141	1.10594	1.01452	0.87167	0.81406	1.07763	1.20948	0.70654	0.95954	2.96003	0.96853	1.04129	1.77074	1.36064	2.58137	1.35274	3.16759	2.06513	1.77592	1.861	1.38581	1.83141	0.66451	1.12851	0.98591	1.15948	1.46732			0.94115	0.82606	1.14861	0.78805	1.05079	0.86433	0.87702	1.13978	1.17744	1.42165	1.52367	1.34927	1.35962	0.82956	0.85467	1.08445	1.51904	0.82589
9		1.62047	1.52151	1.21289	1.27976	0.91493	1.03964	1.21741	1.34772	0.99383	1.2835	3.11477	1.19375	0.89307	1.91732	1.45273	2.81746	1.61535	3.68251	2.90578	1.61289	1.709	1.48097	1.70538	0.81722	1.63042	1.3587	1.23446	1.35969			1.0822	0.90562	1.38718	0.88841	1.17346	0.95078	0.93167	1.36677	1.36335	1.72703	1.66373	1.51812	1.58851	1.09067	0.89328	1.3204	1.30202	1.00072
12		1.89655	2.24969	1.3775	1.2163	1.043	1.16199	1.32975	1.47031	1.28823	1.85281	3.36406	1.3721	1.03326	2.27812	1.54068	3.1336	1.95825	3.91809	3.42854	1.87825	1.907	1.59324	1.84911	0.79015	1.81257	1.62054	1.61896	1.5825			1.19954	1.05155	1.78048	1.04883	1.9084	1.15107	1.17024	1.45176	1.58037	1.96924	1.87812	1.76713	1.68129	1.19209	1.16637	1.20333	1.36196	1.04961
15		2.1378	2.12971	1.41069	1.20181	1.32055	1.33221	1.4836	1.69675	1.56605	1.55973	3.36014	1.28219	1.08322	2.23947	1.51046	3.31351	2.36186	4.48846	3.31167	2.05168	1.753	1.68042	1.79106	1.06852	1.82554	1.93453	1.61441	1.72779			1.36402	1.129	2.0735	1.18608	1.90178	1.46529	1.32338	1.45113	1.75555	2.62973	1.65324	1.8138	1.80235	1.27711	1.28734	1.5032	1.38881	1.11023
18		2.0022	2.52785	1.54371	1.27797	2.04853	1.40818	1.26287	1.88143	1.99021	1.56082	3.96743	1.58374	1.12559	2.32189	1.58047	3.42154	2.41624	3.87123	3.60275	2.52501	1.998	1.66295	2.28326	1.36197	2.01486	2.07921	1.84752	1.93761			1.70175	1.2732	2.25305	1.26623	1.72606	1.7314	1.27413	1.85818	2.12498	2.61169	1.96176	1.91747	1.89308	1.53122	1.32787	1.42579	1.46709	1.36719
21		2.03903	2.76949	1.97457	1.31709	1.88229	1.48854	1.46994	2.34852	2.22115	2.14327	3.99744	1.77805	1.17336	2.25272	1.89664	3.43472	2.6924	4.34055	3.53326	2.41788	2.458	1.94808	2.21695	1.57336	2.10431	2.46902	1.96535	1.92282			1.9325	1.2986	2.186	1.27358	2.051	1.89967	1.61401	2.00071	2.13983	2.7902	2.00413	2.26005	1.73484	1.56529	1.65794	1.70983	1.36565	1.64841
24		2.0643	3.20145	1.83106	1.40902	2.07143	1.45935	1.68391	2.50567	2.40408	2.00801	4.2342	1.70205	1.13976	2.34102	1.99816	3.80931	3.1255	5.59577	3.59106	2.94733	2.161	1.88317	2.3241	2.02246	2.12953	2.82146	2.16916	2.29771			2.04869	1.55573	2.43716	1.77578	2.25033	2.22157	1.46024	1.82405	1.93098	2.93377	1.95987	2.53602	1.96127	1.70945	1.84825	1.63356	1.46323	1.62944
27		2.18935	3.16371	1.76481	1.49502	2.19727	1.61306	1.80567	2.34308	2.66462	1.98047	4.1704	1.68089	1.13002	2.58062	1.90823	3.57981	3.40358	5.85709	3.60484	3.06929	2.188	1.97981	2.26798	3.35428	2.11204	2.59507	2.32972	2.13088			2.09135	1.49203	2.5545	1.5659	2.31869	2.29487	1.74362	1.82971	2.19567	3.02732	2.0665	2.51763	2.26069	1.83331	1.87912	1.55414	1.46843	1.60426
30		2.41782	3.10892	2.01472	1.51194	2.32733	1.62516	1.76854	2.72767	2.87075	2.38392	4.38388	1.76168	1.11983	2.69863	1.72061	3.55787	3.36355	5.27968	3.66235	2.90576	2.28	2.02652	2.12236	3.32967	2.21646	3.30587	2.65019	1.88786			2.19764	1.56843	2.57921	1.72767	2.80479	2.5448	2.02202	2.10971	2.882	3.10332	2.30574	2.78993	2.02118	1.69601	2.11811	1.88996	1.51439	1.7612
33		2.24392	3.54933	1.88504	1.45604	2.56129	1.88573	1.59128	2.82508	2.85824	2.82637	4.38102	1.8005	1.19351	2.67223	2.14508	4.00839	3.70569	6.30084	3.86964	2.72843	2.238	1.88159	2.30394	3.40327	2.13819	3.06238	2.397	1.70474			2.33881	1.72928	2.52524	2.05429	2.55015	2.71664	1.51397	1.93832	2.86848	3.13719	1.87806	2.98171	2.06205	1.95496	2.31861	2.06959	1.24669	1.81266
36		2.50315	3.15637	1.99536	1.68388	2.37247	1.66758	1.61989	2.91174	3.2311	1.968	4.95302	2.02635	1.17211	2.7555	2.35801	4.18518	3.54249	6.31607	4.32086	2.72166	1.898	1.72444	2.14622	3.79765	2.27977	3.45424	2.18972	1.91857			2.44564	1.57923	2.67598	1.98693	2.83968	2.78248	1.86399	2.06331	2.81951	3.15106	1.75131	2.66285	1.81078	2.33919	2.47791	2.05264	1.41468	1.61778
39		2.22992	3.0463	2.50681	1.30913	2.821	1.77692	2.04523	3.21354	3.44144	2.56462	5.50701	2.03864	1.19402	2.71369	2.33149	3.90676	3.72353	6.19244	4.05334	3.12468	2.376	1.77483	2.04879	4.01002	2.51985	3.71532	2.85223	1.81982			2.67286	1.69134	2.58055	2.01303	3.02914	2.68904	2.17167	2.17873	2.90702	3.57052	1.93656	2.74792	1.68695	2.19754	2.69268	2.00806	1.47689	1.92761
42		2.2607	3.81847	2.03843	1.42305	2.69715	1.79772	1.91063	3.09845	3.24202	2.6289	5.68697	2.21654	1.10999	2.68988	2.39176	4.27689	4.01576	5.50361	4.09488	2.93629	2.083	1.68833	2.26236	4.20299	2.25738	3.46104	2.43989	1.95138			2.70846	1.84952	2.96718	2.31363	3.15302	3.01772	1.97889	1.96268	3.93182	3.398	1.82516	2.92022	1.79399	2.05481	2.96208	2.08522	1.40363	1.72427
45		1.9794	3.6924	2.45939	1.56708	2.5861	1.91299	2.05263	3.07472	3.29483	2.48338	5.49901	2.2603	1.24985	3.04085	2.19672	4.19682	3.79881	6.13406	3.78937	3.10395	3.204	1.93872	2.48127	4.09322	2.47988	3.50499	2.53796	1.52527			2.74944	1.55911	2.81007	2.54188	3.15332	2.87502	2.01542	1.99621	3.56321	3.34303	1.79849	2.83255	1.87548	2.28466	2.96853	2.1243	1.17967	1.65851
48		2.46397	3.61592	2.27037	1.42662	2.79373	1.96811	2.1115	3.21345	3.11515	2.21211	5.72707	2.09727	1.29637	2.89773	2.22042	4.15796	3.63417	6.02705	3.39925	3.14558	2.367	2.0071	2.39104	4.15993	2.35095	3.6867	2.42953	2.14108			2.79824	1.67105	2.7807	2.26822	3.19532	2.81453	1.8787	2.0666	4.12415	3.34955	1.62309	2.74171	1.84707	2.42371	3.32694	2.17998	1.3052	1.78871
51		2.29745	3.35756	2.8703	1.49572	2.64474	1.92383	2.30425	2.7799	3.55406	2.51971	6.37933	1.94411	1.34303	3.00049	2.02939	4.19452	3.70036	5.65756	3.91904	3.52794	2.381	1.86556	1.70945	4.07302	2.87872	3.29292	2.66486	1.941			2.74455	1.72765	2.59745	2.48091	3.67017	2.77628	2.23371	1.99819	3.78733	3.45067	1.82698	2.73452	1.85625	2.50539	3.13139	2.07775	1.41468	1.6275
54		2.17726	3.36853	2.15247	1.65732	2.65719	1.65777	1.95607	2.87181	3.4274	2.77485	6.49435	2.07312	1.26153	3.04395	1.93169	4.09761	3.89435	6.19153	3.44535	3.03839	2.693	1.95177	1.82392	3.96088	2.84054	3.69274	2.71017	1.77834			2.66243	1.5878	2.69829	2.42811	3.46904	2.84836	2.39153	2.06383	3.60201	3.41341	1.5709	3.09095	1.48031	2.43564	3.40977	2.20805	1.42697	1.62232
57		2.16998	3.30349	2.25862	1.63463	2.9492	1.67595	1.98943	3.54183	3.45998	2.85411	6.64941	2.35756	1.36059	3.04899	2.1334	4.24044	3.66181	6.21064	3.78916	3.69947	2.65	2.02461	2.13602	4.31145	2.46954	3.57387	2.91032	1.7578			2.75068	1.56113	2.55386	2.12014	2.8462	2.59468	1.90224	1.93097	3.41844	3.50071	1.58934	2.88998	1.40809	2.47453	3.07202	1.95809	1.36988	1.89955
60		2.11458	2.70897	2.14899	1.7083	3.25788	2.04476	1.94787	3.74086	3.55964	2.80752	6.87497	2.28723	1.35164	3.01992	2.04081	4.594	3.71765	5.807	3.90039	3.53352	2.703	2.05724	2.42153	4.03296	2.84845	3.91892	2.892	1.68091			2.85833	1.71147	2.44236	2.11156	2.46341	2.72204	1.85429	2.04909	3.77249	3.44656	1.6667	2.66051	1.49671	2.64589	3.20656	1.96733	1.40484	2.04339
63		2.09627	3.47532	2.04753	1.72879	2.68915	1.85783	2.11672	3.69136	3.60725	2.36606	6.39851	2.09716	1.24823	3.30244	2.4568	4.36299	4.0961	5.13733	3.4647	3.27757	2.472	2.15988	2.04936	4.07931	2.7574	3.17336	2.74404	1.84556			2.92536	1.67969	2.37188	1.75918	3.27244	2.61664	2.09346	1.95803	4.05347	3.7039	1.58528	2.73523	1.35711	2.75427	3.36528	1.93228	1.40001	1.79392
66		2.02724	3.19436	2.03951	1.63003	2.39011	1.95473	2.22828	3.42934	3.63548	2.60034	7.19138	2.28814	1.20752	3.57155	2.4454	4.273	4.00524	5.85098	3.62328	3.29987	2.632	2.36512	1.97742	4.29162	2.63472	3.77092	2.67069	1.59194			3.01702	1.59372	2.54607	2.12605	2.92316	2.6227	2.09502	1.99012	4.2136	3.68598	1.62391	2.79818	1.38237	2.73981	3.38963	1.80769	1.3951	1.66902
69		2.31765	3.64643	2.13263	1.72181	3.2839	1.78272	2.06578	3.61991	3.75738	2.09977	7.36823	2.21168	1.27017	3.30008	2.43716	4.42655	3.70523	5.47041	3.30442	3.4529	2.755	1.91922	1.94506	4.11129	2.89219	3.4788	2.65556	1.5132			2.95932	1.58462	2.21935	2.8042	2.47156	2.5044	1.99981	2.01145	3.51288	3.44912	1.47236	2.59918	1.46177	2.73055	3.28322	1.92518	1.45709	1.46364
72		2.05953	3.30942	1.64567	1.48044	3.05061	2.05036	1.97876	3.60343	3.78	2.37651	7.29513	2.00004	1.28484	3.34217	2.49749	4.38028	3.70973	5.47457	3.12523	3.64326	2.956	2.31636	2.00367	4.75519	2.98873	3.3135	2.88571	1.62987			2.92394	1.35997	2.16084	2.09194	2.54018	2.58123	1.75325	1.78789	3.61726	3.2739	1.56684	2.80492	1.51222	2.41769	3.38195	2.04548	1.45917	1.52282
75		2.41996	3.54439	2.05508	1.61019	2.65675	2.10329	1.85068	3.70377	3.55807	2.64267	7.41435	2.17672	1.30126	3.58756	2.34042	4.83342	3.79885	5.85087	3.21998	3.24356	2.854	2.04347	2.19859	4.38733	2.7758	3.16241	2.55302	1.48518			3.07142	1.47228	2.26081	2.03613	2.13037	2.35292	1.80072	1.95347	3.64505	3.28685	1.53493	2.60744	1.36864	2.7977	3.51407	1.90082	1.33671	1.7034
78		2.31925	2.82655	2.22859	1.63704	2.97134	2.12365	1.87074	3.83168	3.79748	2.65564	7.85612	2.38279	1.11202	3.51883	2.43954	4.87762	3.69383	6.29091	3.17068	3.45527	2.705	2.11922	1.83659	4.23706	2.85645	3.08262	2.62112	1.68876			3.02721	1.64993	2.30458	1.8846	1.92134	2.37958	1.9507	1.93361	3.87653	3.16284	1.56706	2.48929	1.44161	2.54021	3.34933	1.66189	1.31307	1.5787
81		2.02996	1.54185	1.93812	1.57598	3.35645	1.92717	2.09493	3.72104	3.51018	2.71493	8.21465	2.05836	1.22064	3.5902	2.81366	4.6034	3.50989	5.81607	2.84166	3.247	2.878	2.25807	1.7864	4.24579	2.79663	2.93257	2.98853	1.61384			3.00715	1.56432	2.18223	2.19676	1.7943	2.39069	1.88185	1.82397	3.9127	3.40852	1.60919	2.50528	1.45545	2.9097	3.32272	1.65681	1.21771	1.7196
84		2.1954	3.77861	2.12884	1.59762	2.79208	1.92344	1.91565	3.43244	3.64477	2.81765	8.45344	2.27189	1.26444	3.89559	2.81058	4.69603	3.33096	6.10749	2.87905	3.63626	2.148	2.07381	1.62356	4.01647	3.07638	3.34878	2.61062	1.26418			2.76128	1.54979	2.21692	1.60682	1.53586	2.39535	1.75503	2.08173	3.80718	3.24209	1.68423	2.29741	1.50332	2.5475	3.24004	1.75754	1.45408	1.65747
87		2.49253	3.82942	1.99068	1.43643	2.72157	2.01689	2.06505	3.65057	3.51562	2.87458	8.91678	2.14507	1.19541	3.92276	2.56761	4.89171	3.42237	6.159	2.78735	3.21429	2.544	2.22955	1.49987	4.51706	2.78934	3.64222	2.89653	1.26924			2.87756	1.26723	1.85076	2.00709	1.62248	2.36334	1.77738	1.85695	3.83296	3.08171	1.52313	2.28088	1.37529	2.54456	3.37586	1.47649	1.47094	1.65637
90		2.2447	3.24089	2.29213	1.52693	3.02625	2.09037	1.88179	3.78522	3.58176	2.6114	8.82058	2.09286	1.22056	3.92361	2.15518	5.03727	3.28572	5.59659	2.62601	3.66085	2.714	2.40314	1.3902	4.39192	2.58322	3.33678	2.73225	1.54894			2.67753	1.29039	1.86961	1.72006	1.88166	2.23984	2.28485	1.89642	3.64214	3.2182	1.58265	2.13713	1.48399	2.55933	3.29747	1.51644	1.35841	1.56673
93		2.08321	3.3685	1.87874	1.61051	2.60161	1.98915	2.0868	3.41827	3.54752	2.45188	8.26944	2.1725	1.1826	3.9229	2.3669	5.16139	3.27055	5.51204	2.68321	3.31557	2.325	2.25718	1.44684	4.00868	2.54754	3.09046	2.98404	1.42107			2.69057	1.20437	1.91177	1.74663	1.74515	2.06731	1.89785	1.81849	4.27524	3.35243	1.48526	2.23433	1.47545	2.87999	3.21566	1.5373	1.23563	1.62118
96		2.04023	3.91892	2.34356	1.49827	2.94901	2.00829	1.98394	3.31294	3.30253	1.98217	8.36186	1.89691	1.2686	4.11441	2.46231	5.37708	3.14206	5.59307	2.52425	3.18396	2.437	2.17947	1.28852	4.08129	2.30181	2.93411	2.86734	1.56053			2.64347	1.16354	2.00584	1.60722	1.335	2.10375	2.07331	1.70427	3.73421	3.24349	1.60913	2.38544	1.52149	2.91809	3.41831	1.50566	1.28191	1.49226
99		2.34106	3.09039	2.16156	1.51161	3.07366	2.24375	2.04695	4.15543	3.25899	2.48976	8.73918	1.89847	1.27134	4.14985	2.41863	5.17323	3.2471	5.2675	2.28487	3.38558	2.644	2.09954	1.54428	4.01592	2.40348	3.10838	2.79656	1.30807			2.8743	1.36764	1.75735	1.53834	1.25023	1.99304	1.88201	1.74743	4.51525	3.00413	1.59031	2.22592	1.31649	2.7415	3.24836	1.46441	1.43423	1.5668
102		2.01916	3.42356	1.70679	1.49906	2.64132	2.20261	1.99038	4.49415	3.49209	2.19251	8.74912	1.79446	1.24717	4.14446	2.4204	5.26596	3.0979	5.86532	2.10399	3.59364	2.673	2.66535	1.29551	3.98602	2.52541	2.93144	2.54666	1.27224			2.80531	1.58942	2.09243	1.75599	1.48867	1.87807	1.99928	1.89497	4.16701	3.15418	1.52592	2.08401	1.31808	2.85764	3.06228	1.5227	1.31014	1.3422
105		2.01435	3.01412	2.19285	1.42408	2.77755	2.11557	2.06821	4.68387	3.3726	2.4121	8.86097	1.73829	1.29973	4.08904	2.57626	5.19449	2.85375	6.18603	2.10173	3.59321	2.429	2.2322	1.30845	3.82135	2.2435	2.99735	2.69328	1.08509			2.80806	1.16824	1.89378	1.36596	1.44976	1.92661	1.84611	1.82349	4.1183	2.96175	1.4855	2.0765	1.39541	2.79082	3.0735	1.56336	1.2529	1.35059
108		2.00008	2.97735	2.21112	1.48088	2.98309	2.15264	2.248	4.52998	3.25632	2.35089	9.09609	1.89857	1.31742	4.30981	2.53961	4.77606	3.07682	5.27921	2.15107	3.50098	2.699	2.00007	1.36699	3.81386	2.3515	3.05231	2.75584	1.13374			2.6699	1.31664	1.81171	1.36247	1.34465	1.97727	1.69803	2.01618	3.71414	3.21713	1.5316	2.11609	1.20034	2.84701	3.21116	1.43181	1.31012	1.44747
111		2.10068	3.01461	2.2449	1.37758	3.37431	2.06722	1.8135	4.99137	3.35901	1.99187	8.82458	1.72314	1.27913	4.21641	2.49061	4.81441	3.03164	5.44266	1.97113	3.19943	2.216	1.96867	1.29191	3.75653	2.35119	3.11045	2.97493	1.29723			2.54289	1.52172	1.71272	1.16268	1.73321	1.92149	1.44815	1.7489	3.54638	3.53394	1.54429	2.21904	1.35322	2.93247	3.15685	1.49473	1.28115	1.37893
114		1.90893	2.77758	2.06574	1.59811	3.11985	2.01997	2.05449	4.78261	3.43564	2.12703	8.89623	1.63822	1.17892	4.34979	2.48241	5.08033	2.63058	5.56077	2.05138	3.05111	2.125	2.23187	1.18107	3.70013	2.02435	2.89394	2.597	1.26425			2.69289	1.24952	1.85211	1.36419	1.6305	1.99845	1.66474	1.69524	3.48709	3.41497	1.5061	2.12597	1.25741	2.583	3.21292	1.40859	1.25126	1.32303
117		2.0887	2.82125	1.75096	1.56863	2.79774	1.9356	1.93214	4.23365	3.37007	2.36791	8.52645	1.64092	1.17636	4.0369	2.19703	4.84964	2.7613	4.84504	1.95385	3.04471	2.271	2.47767	1.15611	3.6181	2.18655	3.11526	2.40594	1.05415			2.61822	1.22121	1.92161	1.43624	1.50262	1.86881	1.64866	1.88962	3.37549	3.3484	1.55371	2.03469	1.23986	2.72834	3.30587	1.59569	1.29601	1.39178
120		1.85009	2.48586	2.10892	1.53172	2.8992	2.0317	1.97315	4.52877	3.44699	1.94009	8.10447	1.61925	1.23942	4.03098	2.43084	5.02764	2.79508	4.21418	2.0386	3.37727	2.388	2.18502	1.41483	3.28085	2.20069	2.67514	2.42555	1.18017			2.58532	1.25344	1.88332	1.6226	1.50434	1.86696	1.54336	1.72792	3.41373	3.32787	1.41543	2.02558	1.12534	2.85991	3.13761	1.43278	1.22447	1.31498
123		1.79875	2.14424	2.38195	1.54805	2.62914	1.96257	2.08753	4.41224	3.23199	2.02924	8.18383	1.54685	1.2025	4.27388	2.3338	4.93979	2.52786	4.83906	1.99766	3.58239	1.943	1.85295	1.26705	3.31669	2.36509	2.81135	2.67162	1.2242			2.66951	1.25897	1.77588	1.53706	1.46384	1.92316	1.29731	1.63788	3.73789	3.08668	1.58241	2.05961	1.31532	2.82356	3.20493	1.43727	1.28633	1.30727
126		2.06925	2.1911	1.82692	1.51359	2.80469	1.99025	2.08627	4.33133	3.3036	1.68986	8.51804	1.93504	1.21284	4.18312	2.4054	5.15072	2.58904	4.46207	1.9121	3.39207	2.016	2.1444	1.32927	3.07444	1.97582	2.69557	2.63007	1.07777			2.754	1.27781	1.62875	1.29802	1.36426	1.88382	1.5271	1.58573	3.19942	2.99011	1.55973	2.21525	1.30463	2.49463	3.01676	1.43688	1.27596	1.07376
129		1.73181	2.24891	2.32542	1.30407	2.75712	1.97	2.35164	3.93044	3.36738	1.87104	8.47623	1.64121	1.16766	4.21682	2.75223	4.97493	2.68178	4.58477	1.63819	3.46324	1.861	1.81561	1.36304	3.10286	1.85813	2.38812	2.66016	1.28162			2.46746	1.19039	1.54225	1.75412	1.34035	1.81521	1.71349	1.59832	3.28216	3.01735	1.62727	2.1015	1.16522	2.45154	2.80939	1.40516	1.24009	1.16851
132		1.85216	2.1874	1.95183	1.37326	3.02327	1.97124	1.70893	4.20956	3.20841	2.17417	7.55367	1.58405	1.19683	4.05555	2.803	4.85163	2.52117	4.63141	1.74413	3.3734	2.345	1.96537	1.66307	3.1275	1.73237	2.47766	2.2528	1.37766			2.48092	1.28422	1.74089	1.51185	1.3652	1.77235	1.78632	1.30439	3.54031	3.01009	1.5143	1.99439	1.20771	2.5875	2.83981	1.19818	1.30951	1.50183
135		1.75488	2.27408	2.14074	1.33524	2.64808	1.97583	1.93149	3.94001	3.12506	2.1028	7.70852	1.68998	1.17864	3.92605	2.7779	4.82666	2.30774	5.02862	1.77866	3.11152	1.989	1.97911	1.30476	2.99888	1.65804	2.31129	2.35114	1.16201			2.47801	1.28733	1.57884	1.40515	1.56652	1.84849	1.57763	1.58794	3.1828	2.84512	1.44272	1.96154	1.19066	2.58095	2.73985	1.38619	1.06556	1.11157
138		1.86809	2.04248	1.82908	1.40231	3.05123	2.27104	1.83813	3.47858	2.72542	1.82071	7.22129	1.37588	1.2901	4.12698	2.73127	5.16158	2.18309	4.63618	1.55972	3.55942	1.727	1.84741	1.49909	2.77355	2.12022	2.20417	2.35397	1.00393			2.49858	1.29745	1.48235	1.69552	1.2519	1.77532	1.72947	1.36826	3.32949	2.91793	1.52769	1.99284	1.19051	2.79143	2.69917	1.3747	1.2924	1.2106
141		2.11991	1.7483	2.11109	1.23579	2.63172	2.12643	2.27484	3.59376	2.84157	2.27753	7.40731	1.36999	1.09086	3.87768	2.59626	4.97368	2.27323	4.43698	1.96418	3.15385	1.857	1.98017	1.36864	2.9655	1.79647	2.61431	2.14543	1.0788			2.30484	1.19214	1.68173	1.52022	1.77311	1.61755	1.57901	1.52367	2.86993	2.7518	1.50733	1.83508	1.1251	2.73099	2.34469	1.2468	1.17488	1.3637
144		2.17114	1.70088	1.92397	1.27076	2.47838	1.88403	2.12182	3.78838	2.96536	1.76928	7.64818	1.43652	1.0309	4.30497	2.92599	4.82292	2.10702	4.08516	1.77971	3.19241	1.726	2.40241	1.26744	2.97408	1.55595	2.19888	2.15774	1.18899			2.41847	1.08829	1.49863	1.68327	1.36809	1.60509	1.45201	1.519	3.2635	2.63583	1.52885	1.88195	1.45129	2.64293	3.05807	1.40657	1.18206	1.15116
147		1.80368	1.8944	2.11246	1.35153	2.16948	1.8238	1.87678	4.09194	2.96842	1.78875	7.79535	1.39787	1.09829	4.07181	2.70046	4.53755	2.1081	4.55468	1.94982	3.35589	1.449	2.03514	1.07782	2.73343	1.68525	2.24969	2.16158	1.19301			2.03544	1.14122	1.59296	1.26179	1.77829	1.64765	1.51641	1.44139	2.96021	2.69831	1.49228	1.69443	1.23943	2.70209	2.89932	1.45911	1.31391	1.16912
150		1.88831	1.57356	1.96063	1.32843	2.30604	1.89071	2.0206	4.03625	3.10528	2.10282	7.91407	1.45818	1.14596	3.84948	2.84015	5.07928	2.0128	4.41301	1.94627	3.14161	1.753	2.14729	1.25955	2.57317	1.55002	1.95604	1.77638	1.08843			2.02629	1.12289	1.73015	1.06841	1.34415	1.68905	1.64772	1.42261	3.58031	2.72753	1.37904	1.70568	1.18336	2.61642	2.83961	1.21296	1.19726	1.09583
153		1.62179	1.53189	1.9543	1.32112	2.49623	1.80696	2.17916	4.15663	2.80768	1.75546	6.80623	1.27485	1.16533	3.79404	2.66208	4.4525	2.0114	4.34922	1.7442	3.17538	1.802	2.018	1.35778	2.91606	1.61678	1.72177	2.04187	1.24381			1.94096	1.0317	1.63926	1.12213	1.48208	1.61421	1.42156	1.54592	3.13148	2.40165	1.48843	1.61667	1.3808	2.6517	2.78871	1.40153	1.16528	1.15983
156		1.6863	1.51185	1.90177	1.25745	2.54204	2.12006	1.85435	3.67641	2.77276	1.8198	6.91257	1.44596	1.1406	3.49253	2.51549	4.42673	1.65439	3.82637	1.75314	2.93426	1.692	2.02939	1.40569	2.86942	1.52387	1.87574	2.16844	1.32024			1.93073	1.02367	1.55259	1.28094	1.36443	1.78601	1.24053	1.45567	3.24714	2.38009	1.48643	1.68635	1.13127	2.62565	2.62523	1.37272	1.06732	1.29581
159		1.85553	1.63106	1.80449	1.24069	2.15983	2.20479	1.77628	4.10193	2.88988	1.91705	6.17919	1.29301	1.13047	3.47965	2.40296	4.58678	1.71106	3.53761	1.42401	3.05209	1.616	2.11667	1.38942	2.62372	1.52783	1.81215	2.04201	1.15227			2.03254	1.01778	1.83416	1.35431	1.54128	1.5888	1.36687	1.59988	3.25533	2.40713	1.4866	1.7063	1.23245	2.88906	2.72239	1.30724	1.16939	1.17166
162		2.01114	1.94059	1.72922	1.13936	2.2741	2.11334	1.66327	4.15705	2.88857	1.87115	6.37501	1.3514	1.06285	3.48063	2.44262	4.37991	1.58351	3.60707	1.64305	2.83351	1.575	2.01875	1.23137	2.65631	1.37696	1.85344	1.97436	1.22293			1.87427	1.00875	1.46436	1.25841	1.31422	1.68352	1.38239	1.60876	3.103	2.17538	1.53986	1.86161	1.11714	2.75541	2.55757	1.24875	1.13276	1.21938
165		2.02928	1.66782	1.70186	1.19196	2.19781	2.06065	1.87309	4.21476	2.67507	1.97475	5.41875	1.2002	1.12622	3.41683	2.38224	4.35506	1.86511	4.12204	1.76714	2.62679	1.871	1.80932	1.03395	2.68854	1.40624	1.86722	1.8288	1.15963			1.82648	1.07657	1.67298	1.21902	1.34643	1.73646	1.18366	1.61583	3.67363	2.18542	1.43642	1.78167	1.15606	2.6144	2.70861	1.2873	1.13011	1.15163
168		1.88586	1.79371	2.03497	1.19088	2.09307	2.03365	1.49319	3.89365	2.54316	1.70039	5.35528	1.14963	1.03528	3.36251	2.60527	4.25621	1.78224	3.3211	1.594	2.98719	1.577	2.10935	0.99749	2.3872	1.35285	2.04894	1.82852	1.4234			2.0702	1.17866	1.68839	1.41832	1.50648	1.64199	1.384	1.57548	3.5795	2.20174	1.48642	1.82455	1.17229	2.7106	2.59797	1.1757	1.23319	1.11147
171		1.64141	1.68319	1.72853	1.25783	2.00399	1.97927	1.90045	3.76112	2.63616	1.61081	5.18254	1.14417	1.04926	3.27905	2.64595	4.23791	1.74306	3.89206	1.83962	2.88465	1.317	2.06238	1.28504	2.38945	1.39567	1.89179	1.6548	1.59232			2.0177	1.03956	1.48374	1.58971	1.41666	1.54143	1.35537	1.57144	3.02756	2.19036	1.41949	1.83815	1.31398	2.6333	2.3885	1.37498	1.33436	1.19193
174		1.69408	1.64138	1.61826	1.19937	1.75965	1.77135	1.94592	3.93204	2.65293	1.61598	5.32927	1.13457	1.04906	2.96756	2.93978	4.002	1.72253	3.90463	1.8195	3.04159	1.45	1.88391	1.16934	2.32843	1.20436	1.86454	1.78829	1.30401			1.96765	1.07155	1.49388	1.4612	1.22375	1.57919	1.35167	1.61038	3.47404	2.08726	1.40636	1.83033	1.19351	2.64383	2.74017	1.33026	1.30881	1.15691
177		1.81987	1.70062	1.53769	1.28814	2.08188	1.87281	1.86223	3.7629	2.60772	1.83985	4.6486	1.25921	1.03836	3.03224	2.46176	3.67149	1.8396	4.35762	1.677	2.60336	1.573	1.7533	1.25784	2.46218	1.40053	1.76492	1.8021	1.29542			1.8204	0.9567	1.466	1.55844	1.36182	1.83464	1.5018	1.64185	3.30352	2.14561	1.61794	1.73502	1.24763	2.56501	2.5526	1.31666	1.1628	1.09896
180		1.55689	1.6446	1.90055	1.25473	1.91807	1.88455	1.7082	3.61177	2.38775	1.72224	4.92024	1.29016	1.07352	2.99532	2.39581	3.91322	1.67744	3.3556	1.71702	3.00028	1.45	2.12658	1.14279	2.3509	1.28449	1.5039	1.77149	1.25368			1.70891	1.1001	1.44509	1.40575	1.35814	1.67367	1.1654	1.57826	3.32578	2.02882	1.44263	1.80536	1.17397	2.76377	3.0175	1.28818	1.28339	1.04091
183		1.78747	1.48633	1.41832	1.29908	1.74725	1.91893	1.73725	3.29197	2.13978	1.56675	4.9085	1.20019	1.12975	2.84537	2.47169	3.84055	1.40163	2.7991	1.31045	2.84208	1.551	2.13919	1.52357	2.19599	1.17887	1.81669	1.66567	1.30863			1.49296	1.18891	1.6348	1.29314	1.42681	1.73618	1.42526	1.49952	3.29344	2.1686	1.54662	1.61751	1.30282	2.92315	2.82324	1.31972	1.19828	1.29306
186		2.07039	1.51592	1.57978	1.21699	1.6919	1.75242	1.7353	3.50479	2.16948	1.77583	4.90901	1.2139	1.09345	2.80483	2.54602	4.05225	1.34407	4.07611	1.39577	2.90233	1.511	1.93404	1.25704	2.22217	1.29465	1.72272	1.6364	1.27215			1.71634	1.08182	1.80868	1.29675	1.44722	1.64366	1.5146	1.55208	2.75536	1.94039	1.61044	1.81587	1.03109	2.84009	2.62508	1.21923	1.06581	1.16061
189		1.55348	1.55767	1.37184	1.07313	1.66034	1.93582	1.68485	3.16275	2.13996	1.83006	4.37892	1.09702	1.08027	3.00531	2.66243	3.62182	1.48592	3.59311	1.47556	3.11331	1.357	1.91548	1.28149	2.09097	1.19358	1.69782	1.60853	1.21488			1.69952	1.10799	1.66727	1.54136	1.24583	1.7243	1.43978	1.49395	3.42455	2.00011	1.41692	1.69585	1.26457	2.7292	2.30198	1.38229	1.19893	1.10852
192		1.6048	1.73245	1.56842	1.20813	1.44511	1.72559	1.68532	3.36344	2.35417	1.66276	4.37366	1.34482	1.1045	2.65993	2.24189	3.47311	1.65209	3.1196	1.66304	2.6885	1.708	1.81971	1.46369	2.10294	1.28429	1.6286	1.49274	1.263			1.63074	0.99004	1.95146	1.36705	1.42337	1.66384	1.43227	1.57256	3.22419	2.10276	1.58893	1.70625	1.26745	2.53757	2.30655	1.2282	1.26945	1.11869
195		1.55781	1.7853	1.59361	1.24996	1.51909	1.96967	1.60694	3.04271	2.27107	1.96352	3.71768	1.2241	1.01762	2.53417	2.3332	3.70318	1.60822	2.91036	1.38655	2.31055	1.359	1.86595	1.15002	1.90457	1.26004	1.7768	1.42141	1.07938			1.70287	0.98887	1.83195	1.15637	1.60783	1.51976	1.3866	1.64564	3.18688	1.85482	1.66375	1.69299	1.07709	2.63177	2.17885	1.34065	1.25454	1.15378
198		1.67024	1.48454	1.6589	1.09934	1.57084	1.81953	1.79043	2.86099	2.25431	1.76449	3.84655	1.37616	1.00253	2.61097	2.79471	3.52901	1.45704	2.95266	1.28447	2.09772	1.493	1.74907	1.1452	1.93202	1.19503	1.91114	1.38768	1.19238			1.72668	1.16624	1.73403	1.07437	1.24607	1.53425	1.2804	1.37314	2.76147	1.85302	1.62662	1.71886	1.20546	2.35657	2.28503	1.25455	1.21384	1.11395
201		1.69499	1.41474	1.45913	1.14474	1.66969	2.17311	1.73584	2.88555	2.16195	1.76994	4.05945	1.23648	1.0086	2.41415	2.32012	3.37819	1.34761	2.91898	1.44501	2.94328	1.617	1.72065	1.12283	1.96693	1.25337	1.60712	1.46548	1.25064			1.56361	1.20479	1.80807	1.30306	1.23559	1.58787	1.17874	1.47959	2.76894	2.17436	1.69943	1.7499	1.28774	2.33934	2.01618	1.34219	1.19288	1.15951
204		1.66402	1.35784	1.21776	1.1795	1.49923	2.04543	1.37268	2.98165	2.07526	1.4114	3.84195	1.12574	1.12727	2.31293	2.82775	3.20439	1.49612	3.41387	1.36221	2.50436	1.37	1.83972	1.15889	1.78349	1.19333	1.54134	1.39406	1.21713			1.66094	1.10123	1.83179	0.99876	1.59667	1.55862	1.35917	1.87805	2.6821	2.16285	1.62899	1.75215	1.3226	2.37408	2.01223	1.34463	1.43413	1.12316
207		1.65588	1.40462	1.20878	1.13801	1.60769	1.86892	1.58785	4.14217	2.01673	1.41452	3.62242	1.06156	1.02327	2.27639	2.72391	3.15526	1.48477	3.25072	1.53362	2.37663	1.183	1.96262	1.23298	2.02666	1.35303	1.72138	1.21677	1.20875			1.66076	1.14281	1.89383	1.15986	1.3054	1.61407	1.32475	1.48551	3.06908	1.90948	1.60067	1.78961	1.41945	2.7575	1.86686	1.37219	1.27272	1.06328
210		1.65015	1.67352	1.35885	1.24261	1.34349	1.66342	1.5753	3.81227	2.07518	1.68403	3.38723	1.18513	1.10586	2.2254	2.80382	2.89635	1.61192	2.99426	1.41249	1.84891	1.336	1.87888	1.08127	2.04214	1.29507	1.25284	1.29988	1.19267			1.60224	1.1937	1.73759	1.1793	1.42427	1.72664	1.3359	1.45837	2.73785	1.92177	1.57267	1.86165	1.24043	2.44837	2.05398	1.33422	1.12386	1.08866
213		1.61231	1.44461	1.22567	1.19513	1.25944	1.57254	1.54245	3.83853	1.97456	1.21349	3.40576	1.28653	1.12471	2.04225	2.43189	3.16363	1.46689	3.03603	1.47597	2.14007	1.445	1.75249	1.23373	1.77273	1.3067	1.42974	1.42102	1.1105			1.69631	1.0648	1.94603	1.56753	1.57719	1.71669	1.09445	1.45153	2.57218	1.81982	1.70767	1.65558	1.22692	2.39306	2.20842	1.40474	1.14421	1.21767
216		1.6172	1.56215	1.42176	1.09125	1.24305	1.68934	1.48243	3.83549	2.06597	1.58379	3.5669	1.22485	1.09216	2.11741	2.30065	3.09699	1.52327	3.47788	1.55709	2.10054	1.309	1.63304	1.14627	1.80317	1.14622	1.25121	1.33066	1.26925			1.54931	1.21412	1.87564	1.13127	1.67139	1.83517	1.301	1.44082	2.83363	2.04216	1.78996	1.79915	1.18942	2.38576	1.87314	1.41245	1.14197	1.1514
219		1.56527	1.62397	1.28457	1.08816	1.7289	1.81252	1.6348	3.6049	1.9952	1.43681	3.11398	1.14611	0.99425	2.02478	2.71274	2.99922	1.59539	3.17064	1.54799	2.23978	1.304	1.7757	1.06148	1.68258	1.23093	1.51384	1.43311	1.02129			1.60976	1.09183	1.85368	1.43069	1.60453	1.743	1.25529	1.52428	2.53514	1.93889	1.8321	1.78736	1.36079	2.39646	1.8738	1.16084	1.19673	1.16247
222		1.48016	1.64359	1.46822	1.07558	1.55058	1.95476	1.51623	3.53973	2.05716	1.49854	3.08658	1.19611	1.10196	2.07508	2.156	2.88914	1.70766	2.62618	1.54938	2.31127	1.374	1.89959	1.28816	1.74793	1.23216	1.3619	1.48415	1.11704			1.77628	1.19737	1.9637	1.30719	1.58566	1.55942	1.32171	1.60929	2.82197	1.86809	1.77279	1.9039	1.25564	2.50049	1.93941	1.33329	1.14744	1.24415
225		1.46929	1.43503	1.29344	1.22762	1.31292	1.7523	1.34954	3.38263	1.9078	1.37159	3.30711	1.2077	1.05968	2.13714	2.15604	2.89495	1.59222	2.66418	1.41372	1.97156	1.126	1.65283	1.21934	1.87305	1.16467	1.72386	1.31605	1.26344			1.64422	1.13922	1.72449	1.4218	1.53885	1.65453	1.26622	1.35433	2.64997	1.8357	1.9507	1.81477	1.40774	2.55617	2.0708	1.32505	1.13627	1.15813
228		1.38153	1.66531	1.36837	1.25534	1.30417	1.80608	1.53183	3.40552	1.84859	1.53275	3.00187	1.24432	1.14697	1.86825	2.04543	2.68577	1.57727	3.08744	1.4519	2.09839	1.288	1.41392	1.30099	1.75203	1.10433	1.35059	1.37281	1.12204			1.5957	1.03819	1.84707	1.71094	1.58698	1.65955	1.32858	1.5918	2.47665	1.84369	1.73809	1.92126	1.28113	2.25225	1.95612	1.28688	1.09396	1.04798
231		1.66123	1.3801	1.39504	1.16842	1.38857	1.6709	1.41469	3.67023	1.69989	1.47981	2.89318	1.21427	1.07678	1.91516	2.17143	2.62855	1.66221	2.66689	1.39721	1.94941	1.342	1.39664	1.20845	1.69656	1.15758	1.30955	1.24694	1.04605			1.53874	1.08512	1.95148	1.19164	1.63528	1.76098	1.34692	1.53771	2.93954	1.83067	1.88501	1.94952	1.31573	2.23966	1.89903	1.14274	1.1039	1.15183
234		1.53788	1.63947	1.48954	1.21082	1.234	1.73277	1.54438	3.28442	1.93833	1.46346	2.64499	1.23133	1.09135	1.71194	2.44312	2.66009	1.72818	2.66458	1.49412	1.95492	1.362	1.3962	1.1227	1.72154	1.11693	1.30062	1.44161	1.04487			1.49626	1.037	2.02001	1.42771	1.5903	1.65083	1.35697	1.35717	2.74812	1.84192	1.86279	1.9234	1.10217	2.20959	1.69435	1.42022	1.11688	1.12251
237		1.61845	1.66182	1.46296	1.24616	1.42225	1.57296	1.71813	3.29678	2.1421	1.42643	2.45314	1.15651	1.02253	1.90747	2.04885	2.44135	1.72071	2.71312	1.44774	1.96094	1.192	1.57403	1.21013	1.81812	1.09306	1.11619	1.41539	1.14635			1.50653	1.08758	2.20604	1.35476	1.43441	1.58571	1.45689	1.44895	2.97011	1.85551	1.73724	1.85937	1.34899	2.31055	2.02324	1.251	1.14007	1.14051
240		1.63866	1.58284	1.34166	1.18311	1.21956	1.50518	1.39388	3.49682	2.02521	1.4343	2.49345	1.19895	1.05353	1.84844	2.18802	2.26372	1.68972	2.73449	1.39628	1.77487	1.387	1.53285	1.27989	1.64872	1.04957	1.40536	1.2861	1.10526			1.61355	1.09409	2.40538	1.57278	1.60495	1.5827	1.52269	1.5727	2.49251	1.79606	1.72776	1.90549	1.35547	2.52951	2.03039	1.22165	1.15652	1.15081
[truncated: 47 more columns]

## Sheet: 1J
	NanoLuciferase and Firefly luminescence
		ART558												ART615												DMSO
	Concentration (uM)	12	4	1.33333	0.444444	0.148148	0.0493827	0.0164609	0.00548697	0.00182899	0.000609663			12	4	1.33333	0.444444	0.148148	0.0493827	0.0164609	0.00548697	0.00182899	0.000609663
	NanoLuc	60823	15744	27158	52398	45047	98718	105133	73566	119185	84290			111581	68727	78936	128570	140493	136538	123598	106379	86717	74768			125644	85667	156486	139086	76601	139979	109079	114387
		26575	21080	26178	38851	69625	71543	87390	80429	81684	114294			104076	82262	134570	110196	69010	117765	105535	154593	86715	96411			155890	112632	91459	95124	83179	143731	71361	139861
		24775	24147	31870	39982	64850	115488	150174	132677	148208	59475			97623	81085	95738	145211	151638	107182	125058	96010	61046	127217
		18949	15350	32917	55685	61944	129128	64852	150771	135294	110839			131995	85740	74611	118251	118250	78096	151100	103822	86608	106614
	Firefly	1277	1431	1178	1256	1065	1156	1244	977	1370	1160			1158	1231	1034	1217	1421	1177	1198	1023	1012	1572			1225	1361	1005	1013	959	1209	1175	1285
		1118	1418	1114	1007	1127	1461	1250	1043	1158	1126			1027	1167	1276	1274	977	1144	1211	1071	904	1139			1167	1059	1368	1190	1073	1252	952	1225
		874	1503	1283	1092	1176	1328	1188	1144	1161	981			883	1123	1066	1127	1028	1066	1136	1033	985	1035
		1073	1283	1146	1319	1110	1336	1062	1407	1173	1284			1049	1334	1216	1159	1312	1126	1145	1062	1018	1245
	NanoLuc/FireFly	47.6296	11.0021	23.0543	41.7182	42.2977	85.3962	84.5121	75.2979	86.9964	72.6638			96.3566	55.8302	76.3404	105.645	98.8691	116.005	103.17	103.987	85.6887	47.5623			102.567	62.9442	155.708	137.301	79.8759	115.781	92.8332	89.0171
		23.7701	14.866	23.4991	38.5809	61.7791	48.9685	69.912	77.1131	70.5389	101.504			101.34	70.4901	105.462	86.4961	70.6346	102.941	87.147	144.345	95.9237	84.6453			133.582	106.357	66.856	79.9361	77.52	114.801	74.959	114.172
		28.3467	16.0659	24.8402	36.6136	55.1446	86.9639	126.409	115.976	127.655	60.6269			110.558	72.2039	89.8105	128.847	147.508	100.546	110.086	92.9429	61.9756	122.915
		17.6598	11.9641	28.7234	42.2176	55.8054	96.6527	61.0659	107.158	115.34	86.3232			125.829	64.2729	61.3577	102.028	90.1296	69.357	131.965	97.7608	85.0766	85.6337
	NanoLuc/FireFly normalised to DMSO (%)	47.5046	10.9732	22.9938	41.6087	42.1867	85.1721	84.2903	75.1003	86.7681	72.4731			96.1038	55.6837	76.1401	105.368	98.6097	115.701	102.9	103.714	85.4639	47.4375
	(Used for graphs)	23.7078	14.827	23.4374	38.4797	61.6169	48.84	69.7285	76.9108	70.3538	101.238			101.074	70.3052	105.186	86.2691	70.4492	102.671	86.9183	143.966	95.672	84.4232
		28.2723	16.0237	24.775	36.5175	54.9999	86.7357	126.077	115.672	127.32	60.4678			110.268	72.0144	89.5748	128.509	147.121	100.282	109.797	92.699	61.813	122.592
		17.6135	11.9328	28.648	42.1068	55.659	96.3991	60.9057	106.877	115.037	86.0967			125.499	64.1042	61.1967	101.761	89.8931	69.175	131.619	97.5043	84.8534	85.409

## Sheet: 1K
	IR (Gy)	Wild-type + DMSO			Polq–/–+DMSO			Wild-type + ART558			Polq–/–+ART558
	0	1.10584	0.941606	1	1.0359	0.948718	1	1	0.823293	1.01606	1	0.768212	1.00662
	0.5	0.919708	0.948905	0.941606	0.728205	0.733333	1.03077	0.722892	0.722892	0.839357	0.582781	0.827815	0.695364
	1	0.890511	0.886861	0.894161	0.630769	0.569231	0.646154	0.706827	0.730924	0.662651	0.695364	0.556291	0.794702
	1.5	0.781022	0.832117	0.817518	0.338462	0.523077	0.666667	0.554217	0.594378	0.538153	0.357616	0.456954	0.437086
	2	0.660584	0.748175	0.733577	0.430769	0.379487	0.394872	0.526104	0.485944	0.630522	0.384106	0.456954	0.549669

## Sheet: 1L
	IR	Wild-type + DMSO			Polq–/–+DMSO			Wild-type + ART615			Polq–/–+ART615
	0	1.10584	0.941606	1	1.0359	0.948718	1	1	0.968872	1.01556	1.06077	1	0.922652
	0.5	0.919708	0.948905	0.941606	0.728205	0.733333	1.03077	0.953307	1.02724	0.992218	0.883978	0.729282	0.812155
	1	0.890511	0.886861	0.894161	0.630769	0.569231	0.646154	1.00389	1.01556	0.906615	0.624309	0.685083	0.662983
	1.5	0.781022	0.832117	0.817518	0.338462	0.523077	0.666667	0.758755	0.774319	0.81323	0.342541	0.331492	0.38674
	2	0.660584	0.748175	0.733577	0.430769	0.379487	0.394872	0.669261	0.793774	0.793774	0.325967	0.276243	0.40884

## Sheet: 2A
	DLD1 BRCA2 Wild-type						DLD1 BRCA2 –/–
	siCON2	POLQ siRNA 1	POLQ siRNA 2	POLQ siRNA 3	POLQ siRNA smartpool	siPLK1	siCON2	POLQ siRNA 1	POLQ siRNA 2	POLQ siRNA 3	POLQ siRNA smartpool	siPLK1
	1.03304	0.79412	1.03354	0.950836	0.954776	0.0877655	1	0.450798	0.468472	0.411661	0.398473	0.111118
	1	0.927671	0.869903	1.13137	0.937754	0.074517	1.04325	0.551201	0.50044	0.419086	0.443854	0.118547
	0.966689	0.924492	1.02439	1.06469	0.889654		0.976036	0.521015	0.448122	0.419897	0.390327

## Sheet: 2B
	ART558 (µM)	DLD1 WT			DLD1 BRCA2 -/-
	25	1.01483	0.947683	0.912582	0.0962422	0.119457	0.112079
	10	0.989407	0.969915	0.975353	0.0741749	0.117583	0.0688669
	5	1.05641	0.983792	0.988058	0.185819	0.164869	0.155771
	1	1.01957	0.981104	0.973592	0.351436	0.391098	0.385492
	0.5	0.982924	1.01017	0.967478	0.507113	0.52027	0.548756
	0	1.00831	1	0.933298	0.90338	1.00129	1

[truncated: 46 more sheets: 2C, 2D, 2E, 2F, 2G, 2H, 2I, 2J, 2K, 3A, 3B, 3C, 3E, 3F, 3I, 3J, 3K, 3L, 3M, 4A …]
